# Supplementary material for: Novel Insights into Anthocyanin Metabolism and Molecular Characterization of Associated Genes in Sugarcane Rinds Using the Metabolome and Transcriptome
Source: Int J Mol Sci. 2021 Dec 29;23(1):338. doi: 10.3390/ijms23010338 (PMC8745048; doi:10.3390/ijms23010338)
Supplement: Supplementary file 1 [file ijms-23-00338-s001.zip]

Archive with 6 entries (6 files):
- Supplementary File 1 (Figures).pdf
- Supplementary File 2.pdf
- Supplementary Primer file.xlsx
- Supplementary Table S1.xlsx
- Supplementary Table S2.xlsx
- Supplementary Table S3.xlsx
