# Supplementary material for: Novel Insights into Anthocyanin Metabolism and Molecular Characterization of Associated Genes in Sugarcane Rinds Using the Metabolome and Transcriptome
Source: Int J Mol Sci. 2021 Dec 29;23(1):338. doi: 10.3390/ijms23010338 (PMC8745048; doi:10.3390/ijms23010338)
Supplement: Supplementary file 1 [file ijms-23-00338-s001.zip › Supplementary Primer file.xlsx]

## Sheet: Suagrcane Primers Table S1
	Table S1 Primers used in RT-qPCR of genes associated with anthocyanin biosynthesis pathway in the rind of six sugarcane cultivars.
Sr. No.	Gene Name	Description	Primer Sequence 5’ to 3’	Seq. length
1	PAL-f	Phenylalanine ammonia-lyase	TTGATGAAGCCGAAGCAGG	19
2	PAL-r		GATGAGCGGGTTGTCGTTG	19
3	C4H-f	Cinnamate 4-hydroxylase	CACCGAGAAGGGAGGACAGT	20
4	C4H-r		TGTTGGAATGCTTCAAGATGTG	22
5	4CL-f	4coumarate CoA ligase	GCGAGAACCCGAACCTGTA	19
6	4CL-r		GCACCGAGTTGAGCGAGTAG	20
7	CHS-f	Chalcone synthase	GGGCTCATCTCCAAGAACATC	21
8	CHS-r		GCATCCGCTCCTTTTCCA	18
9	CHI-f	Chalcone isomerase	AGCAGTACGCGGAGAAAGTG	20
10	CHI-r		AACGTCTCGGGCTTGAACAC	20
11	F3’M-f	flavonoid 3’-monooxygenase	ACTCTAACCTGCTTCTCCCTGTC	23
12	F3’M-r		TCGGCTGCCATCTTTGC	17
13	F3’H-f	Flavanone 3-hydroxylase	CCGGTGCTTATGTATGACCAA	21
14	F3’H-r		GGTTCTGGAACGTCGCAAT	19
15	FLS-f	Flavonol synthase	GTCTTCAAGGATGGTCAGTGGTA	23
16	FLS-r		TTGCTGAAAATGCTTGCCTC	20
17	DFR-f	Dihydroflavonol-4-reductase	AGTCCAAAGACCCTGAGAACG	21
18	DFR-r		GCGCTGGCAGAAATCGA	17
19	F3'5'H-f	flavonoid-3’,5’-hydroxylase	GAAGCCTATGCCTGAGTTAGTT	22
20	F3'5'H-r		GGCAAGCACAAACCTTCTAATC	22
21	BZ2-f	Bronze2	CGCTTCTGGACCGTCTTTAT	20
22	BZ2-r		GTCCTTGAACGCCTCCTC	18
23	FLS2-f	Flavonol synthase 2	CCCGAGGCACTCATAATCTTC	21
24	FLS2-r		CGGGTCTTCTCCTTGTTCAC	20
25	MYB-f	MYB(t)	GGGCGATTGATTTAGCGG	18
26	MYB-r		ACTGCCCGTTCACCGAGAT	19
27	Actin-F	Internal reference control	ACTCAACCCCAAGGCTAACAG	21
28	Actin-R		GCGACATACATGGCAGGAAC	20
29	GAPDH-F	Internal reference control	TTGGTTTCCACTGACTTCGTT	21
30	GAPDH-R		CTGTAGCCCCACTCGTTGT	19

## Sheet: Arabidopsis Primers Table S2
			Table S2: Representing the Arabidopsis thaliana primers sequence used for qPCR and gene IDs of transcription factor and enzyme that involved in the flavonoid and anthocyanin pathway.
		Serial no.	Enzyme codes	Description	Arabidopsis gene ID	Primer seq. used for qPCR (5’ to 3’)
		1	PAL F	Phenylalanine ammonia-lyase	AT2G37040	TTGGATTATGGATTCAAGGGAG
			PAL R			TCAGAAGTTTTGCGAGACGAG
		2	C4H F	CINNAMATE 4-HYDROXYLASE	AT5G07990	ACTCTTCGTCTGAGAATGGCG
			C4H R			GCTGTTGGGGTTGTTTGCTAG
		3	DFR F	DFR	AT5G42800	CCAAACGCCAAGACGCTAC
			DFR R			TTCACTGTCGGCTTTATCACTTC
		4	CHS F	CHALCONE SYNTHASE	AT5G13930	CGGTCAGGCTCTTTTCAGTG
			CHS R			CCTCAAATGTCCGTCTATGGC
		5	CHI F	CHALCONE ISOMERASE	AT3G55120	TTTGTACCGTCCGTCAAGTCA
			CHI R			ATTCTGTTAGCTCCTCCGTAGTTT
		6	F3H F	Flavanone 3-hydroxylase	AT3G51240	ACACTGACCCTGGAACCATTAC'
			F3H R			ATCAGCATTCTTGAACCTCCC
		7	4CL F	4-coumarate:CoA ligase	AT1G51680	ACCCGAATCTTTATTTCCACAG
			4CL R			GCCACCGTCACTTTACACCTC
		8	TT18 F	LDOX	AT4G22880	ATCGTGGGTTGGTGAATAAGG
			TT18 R			TTGAGCAAAAGTCCGTGGAG
		9	BZ1 F	anthocyanidin 3-O-glucosyltransferase	-	ATGCAGAAGCTATCTGGCTCG
			BZ1 R			TCCGCAAGAAACAAATGGG
		10	AT-Actin 1	Internal reference control		GGAAGGATCTGTACGGTAAC
			AT-Actin 2			TGTGAACGATTCCTGGACCT

## Sheet: Gene cloning Primer
	Primers used for cloning the gene from suagrcane to overexpress in Arabidopsis thaliana
	Primer seq. used for qPCR (5’ to 3’)
MYB(t)-F	ATGGGGCATCACTCCTGCTG
MYB(t)-R	TCATGCATGGTCATTTGGTC
