# Supplementary material for: Novel Insights into Anthocyanin Metabolism and Molecular Characterization of Associated Genes in Sugarcane Rinds Using the Metabolome and Transcriptome
Source: Int J Mol Sci. 2021 Dec 29;23(1):338. doi: 10.3390/ijms23010338 (PMC8745048; doi:10.3390/ijms23010338)
Supplement: Supplementary file 1 [file ijms-23-00338-s001.zip › Supplementary Table S1.xlsx]

## Sheet: All Anthocyanidins level
Index	Compounds	ROC22-1	ROC22-2	ROC22-3	ROC16-1	ROC16-2	ROC16-3	F134-1	F134-2	F134-3	F172-1	F172-2	F172-3	YT93-159-1	YT93-159-2	YT93-159-3	YT71-210-1	YT71-210-2	YT71-210-3	MWXS2112302_R1	MWXS2112302_R2
Cya-3,5-O-diglu	Cyanidin-3,5-O-diglucoside	9.66E+00	9.15E+00	8.39E+00	8.96E-01	8.69E-01	8.21E-01	1.1E+00	1.19E+00	1.14E+00	1.84E+00	1.76E+00	1.78E+00	9.04E-02	9.23E-02	7.22E-02	2.36E+01	2.51E+01	2.59E+01	2.77E+01	2.81E+01
Cya-3-(6-caf)-glu	Cyanidin-3-(6-caffeoyl)-glucoside	1.36E+00	1.2E+00	1.18E+00	7.79E-01	7.67E-01	7.52E-01	6.59E-01	6.56E-01	6.55E-01	8.76E-01	8.91E-01	8.95E-01	7.32E-01	7.16E-01	7.22E-01	9.85E-01	1.1E+00	1.01E+00	1.03E+00	1.03E+00
Cya-3-O-(6-O-malonyl)-glu	Cyanidin-3-O-(6-O-malonyl-beta-D-glucoside)	8.47E+02	8.66E+02	7.51E+02	3.74E+02	3.59E+02	3.52E+02	1.25E+02	1.35E+02	1.3E+02	3.44E+02	2.91E+02	3.06E+02	1.07E+01	1.1E+01	1.07E+01	1.34E+03	1.02E+03	1.49E+03	1.51E+03	1.56E+03
Cya-3-O-ara	Cyanidin-3-O-arabinoside	2.47E-02	2.34E-02	2.38E-02	3.86E-02	3.83E-02	3.91E-02	1.4E-02	1.45E-02	1.44E-02	4.1E-02	2.67E-02	2.76E-02	9.14E-03	9.74E-03	1.08E-02	8.45E-02	7.74E-02	9.89E-02	2.69E+00	2.68E+00
Cya-3-O-glu	Cyanidin-3-O-glucoside	4.2E+02	4.07E+02	4E+02	1.02E+02	9.99E+01	9.21E+01	5.74E+01	6.24E+01	6.31E+01	1.97E+02	1.87E+02	1.88E+02	6.38E+00	6.61E+00	6.29E+00	4.9E+02	4.74E+02	4.84E+02	5.03E+02	4.82E+02
Cya-3-O-rut	Cyanidin-3-O-rutinoside	2.71E+01	1.67E+01	1.27E+01	9.28E-01	8.8E-01	8.86E-01	2.21E+00	2.4E+00	2.01E+00	8.4E-01	8.62E-01	9.21E-01	8.07E-01	8.22E-01	7.6E-01	1.31E+01	6.59E+00	1.99E+01	2.08E+01	2.03E+01
Cya-3-O-sop	Cyanidin-3-O-sophoroside	2.49E+00	2.3E+00	2.11E+00	8.88E-02	4.58E-02	3.63E-02	3.25E-02	4.64E-02	4.79E-02	1.59E-01	1.52E-01	1.58E-01	1.01E-02	7.91E-03	7.98E-03	3.68E+00	4.02E+00	4.39E+00	7.18E+00	7.18E+00
Cya-3-O-xyl	Cyanidin-3-O-xyloside	1.37E-01	2.09E-01	1.7E-01	4.1E-01	3.95E-01	3.65E-01	3.65E-02	3.28E-02	4.28E-02	3.86E-01	2.43E-01	2.37E-01	1.04E-02	1.37E-02	1.64E-02	4.16E-01	6.98E-01	6.7E-01	3.07E+00	3.09E+00
Del-3-O-glu	Delphinidin-3-O-glucoside	1.32E+00	1.22E+00	1.2E+00	8.08E-01	7.85E-01	7.86E-01	7.13E-01	7.16E-01	7.12E-01	7.88E-01	7.83E-01	7.96E-01	6.53E-01	6.49E-01	6.51E-01	2.22E+00	2.27E+00	1.85E+00	6.76E+00	6.94E+00
Fla_naringenin	Naringenin	6.77E-01	1.07E+00	9.06E-01	9.3E-01	6.86E-01	7.42E-01	1.1E-01	9.42E-02	1.5E-01	2.49E-01	2.21E-01	2.23E-01	5.31E-02	6.83E-02	9.37E-02	3.02E-01	4.34E-01	4.37E-01	1.28E+00	1.25E+00
Fla_naringenin-7-O-glu	Naringenin-7-O-glucoside	3.92E+00	2.97E+00	2.66E+00	8.6E+00	7.79E+00	8.03E+00	9.4E-01	1.27E+00	1.7E+00	2.41E+00	1.78E+00	2.07E+00	5.8E-01	5.27E-01	5.97E-01	5.38E+00	7.78E+00	5.84E+00	6.8E+00	8.95E+00
Fla_quercetin-glu	Quercetin-3-O-glucoside	4.32E+00	4.07E+00	3.45E+00	1.89E+00	1.41E+00	1.59E+00	6.63E-01	1.01E+00	1.21E+00	1.37E+00	1.23E+00	1.21E+00	1.95E-01	1.68E-01	1.91E-01	1.18E+01	1.56E+01	8.57E+00	1.46E+01	1.26E+01
Fla_rutin	Rutin	1.51E+00	8.99E-01	1.06E+00	2.95E-01	2.1E-01	1.95E-01	4.06E-01	5.34E-01	5.07E-01	3.62E-01	2.65E-01	2.13E-01	4.03E-01	2.14E-01	2.12E-01	2.94E+00	2.96E+00	2.79E+00	4.46E+00	4.41E+00
Mal-3-O-(coumaryl)-glu	Malvidin-3-O-(coumaryl)-glucoside	2.53E+01	2.34E+01	1.93E+01	3.56E+01	3.47E+01	3.28E+01	1.45E+01	1.64E+01	1.61E+01	2.17E+01	2.43E+01	2.39E+01	2.35E+01	2.42E+01	2.58E+01	6.87E+00	9.87E+00	1.1E+01	1.09E+01	1.04E+01
Mal-3-O-5-O-(6-O-coumaroyl)-diglu	Malvidin-3-O-5-O-(6-O-coumaroyl)-diglucoside	6.02E-01	5.9E-01	5.93E-01	6.01E-01	5.87E-01	5.83E-01	6.1E-01	6.12E-01	6.09E-01	6.01E-01	6.15E-01	6.07E-01	5.98E-01	6E-01	6.01E-01	6.14E-01	6.23E-01	6.1E-01	6.25E-01	6.24E-01
Mal-3-O-glu	Malvidin-3-O-glucoside	1.91E-01	2.28E-01	2.21E-01	4.1E-02	3.81E-02	4.01E-02	2.57E-02	2.4E-02	3.12E-02	6.07E-02	5.28E-02	4.66E-02	3.59E-02	3.8E-02	2.92E-02	5.85E-02	1.03E-01	6.3E-02	3.44E+00	3.58E+00
Mal-3-O-sop	Malvidin-3-O-sophoroside	6.14E-01	6.02E-01	5.99E-01	9.62E-01	9.02E-01	8.92E-01	6.46E-01	6.4E-01	6.35E-01	7.16E-01	7.29E-01	6.92E-01	6.59E-01	6.69E-01	6.43E-01	7.21E-01	7.26E-01	7.28E-01	7.69E-01	7.22E-01
Pel-3-(6-p-coumaroyl)-glu	Pelargonidin-3-O-(coumaryl)-glucoside	7.99E+00	6.94E+00	6.52E+00	1E+01	1E+01	1.01E+01	9.05E+00	8.54E+00	8.38E+00	7.78E+00	7.77E+00	7.32E+00	1.35E+01	1.38E+01	1.39E+01	6.85E+00	9.25E+00	7.42E+00	7.81E+00	7.71E+00
Pel-3-O-(6-O-malonyl)-glu	Pelargonidin-3-O-(6-O-malonyl-beta-D-glucoside)	3.82E+00	3.72E+00	3.23E+00	2E+00	1.85E+00	1.9E+00	7.67E-01	7.72E-01	7.84E-01	1.16E+00	1.06E+00	1.05E+00	5.86E-01	5.84E-01	5.89E-01	6.22E+00	4.46E+00	7.44E+00	7.45E+00	7.52E+00
Pel-3-O-ara	Pelargonidin-3-O-arabinoside	5.96E-01	5.82E-01	5.85E-01	5.99E-01	5.93E-01	5.89E-01	5.92E-01	5.92E-01	5.85E-01	5.95E-01	6.07E-01	5.97E-01	5.94E-01	5.88E-01	5.91E-01	6E-01	5.99E-01	6.06E-01	6.17E-01	6.18E-01
Pel-3-O-gal	Pelargonidin-3-O-galactoside	8.29E-01	7.52E-01	7.62E-01	8.66E-01	8.17E-01	8.25E-01	6.75E-01	6.84E-01	6.94E-01	1.4E+00	1.4E+00	1.33E+00	7.64E-01	8.07E-01	7.84E-01	7.67E-01	9.19E-01	7.83E-01	8.61E-01	8.66E-01
Pel-3-O-glu	Pelargonidin-3-O-glucoside	2.77E+00	2.62E+00	2.21E+00	3.39E-01	3.45E-01	3.95E-01	8.39E-02	9.46E-02	8.46E-02	2.43E-01	1.99E-01	1.97E-01	8.9E-03	7.57E-03	8.16E-03	5.08E+00	4.38E+00	6.12E+00	9.95E+00	1.03E+01
Pel-3-O-rut-5-O-glu	Pelargonidin-3-rutinoside-5-glucoside	5.98E-01	5.82E-01	5.87E-01	5.99E-01	5.89E-01	5.85E-01	5.92E-01	5.92E-01	5.89E-01	5.85E-01	5.97E-01	5.93E-01	5.96E-01	5.96E-01	6.01E-01	5.92E-01	5.95E-01	5.92E-01	6.02E-01	6.04E-01
Pel-3-O-sam	Pelargonidin-3-O-sambubioside	5.94E-01	5.82E-01	5.83E-01	5.97E-01	5.89E-01	5.85E-01	5.94E-01	6E-01	5.93E-01	5.95E-01	6.05E-01	5.97E-01	6.06E-01	5.98E-01	5.99E-01	5.98E-01	5.95E-01	5.94E-01	6.13E-01	6.1E-01
Pel-3-O-sop	Pelargonidin-3-O-sophoroside	6.59E-01	6.32E-01	6.54E-01	6.51E-01	6.17E-01	6.42E-01	6.06E-01	6.04E-01	6.05E-01	8.12E-01	8.24E-01	7.68E-01	6.26E-01	6.47E-01	6.49E-01	6.41E-01	7.02E-01	6.44E-01	6.67E-01	6.63E-01
Peo-3-O-(6-O-malonyl)-glu	Peonidin-3-O-(6-O-malonyl-beta-D-glucoside)	6.43E+01	7.34E+01	6.93E+01	2.01E+00	1.88E+00	1.8E+00	1.87E+00	1.96E+00	1.84E+00	2.17E+00	2.09E+00	2.13E+00	6.59E-01	6.75E-01	6.25E-01	2.14E+01	1.07E+01	2.19E+01	2.24E+01	2.2E+01
Peo-3-O-(6-O-p-coumaryl)-glu	Peonidin-3-O-(6-O-p-coumaryl)-glucoside	5.98E+01	5.43E+01	5.14E+01	4.88E+01	4.58E+01	4.48E+01	2.55E+01	2.42E+01	2.47E+01	2.13E+01	2.15E+01	1.9E+01	2.76E+01	2.73E+01	2.8E+01	3.64E+01	4.2E+01	3.85E+01	4.03E+01	4.05E+01
Peo-3-O-glu	Peonidin-3-O-glucoside	1.9E+02	2.05E+02	1.96E+02	1.71E+00	1.81E+00	1.57E+00	1.87E+00	2.32E+00	2.37E+00	3.66E+00	3.68E+00	3.86E+00	1.17E-01	1.26E-01	8.85E-02	7.51E+01	5.29E+01	7.8E+01	8.49E+01	9.31E+01
Pet-3-O-glu	Petunidin-3-O-glucoside	7.27E-01	6.94E-01	6.46E-01	2.87E-01	2.44E-01	2.63E-01	1.35E-01	1.38E-01	1.37E-01	1.82E-01	1.9E-01	1.75E-01	1.43E-01	1.39E-01	1.46E-01	1.17E+00	9.75E-01	7.52E-01	3.46E+00	3.62E+00
Cya-3-O-sam	Cyanidin-3-O-sambubioside	1.65E-01	1.35E-01	1.41E-01	1.26E-02	9.89E-03	9.94E-03	7.39E-03	8.6E-03	8.67E-03	1.5E-02	1.33E-02	1.18E-02	N/A	N/A	N/A	1.74E-01	1.91E-01	2.03E-01	2.12E+00	2.09E+00
Del-3-O-(6-O-malonyl)-glu	Delphinidin-3-O-(6-O-malonyl-beta-D-glucoside)	7.71E-01	8.07E-01	7.9E-01	7.07E-01	6.94E-01	6.95E-01	6.06E-01	6.16E-01	6.07E-01	6.55E-01	6.62E-01	6.98E-01	N/A	N/A	N/A	9.09E-01	9.37E-01	8.93E-01	8.91E-01	9.31E-01
Peo-3,5-O-diglu	Peonidin-3,5-O-diglucoside	3.05E+00	3.15E+00	3.05E+00	4.96E-02	4.42E-02	4.64E-02	5.62E-02	5.88E-02	7.32E-02	1.98E-01	1.5E-01	1.41E-01	N/A	N/A	N/A	2.56E+00	3.52E+00	3.33E+00	6.61E+00	6.79E+00
Peo-3-O-ara	Peonidin-3-O-arabinoside	1.72E-02	1.63E-02	1.38E-02	5.22E-02	5.93E-02	5.44E-02	4.78E-03	5E-03	5.97E-03	5.63E-02	4.96E-02	5.81E-02	6.44E-03	6.59E-03	6.61E-03	N/A	N/A	N/A	2.83E+00	2.95E+00
Peo-3-O-gal	Peonidin-3-O-galactoside	2.79E+00	3.27E+00	3.21E+00	1.08E+00	1.02E+00	1.04E+00	7.67E-01	7.44E-01	7.92E-01	N/A	N/A	N/A	8.41E-01	8.81E-01	8.75E-01	1.18E+00	1.23E+00	1.2E+00	1.52E+00	1.62E+00
Pet-3-O-(6-O-malonyl)-glu	Petunidin-3-O-(6-O-malonyl-beta-D-glucoside)	8.21E-01	8.22E-01	7.76E-01	6.97E-01	6.66E-01	6.64E-01	6.1E-01	6.18E-01	6.13E-01	6.69E-01	6.72E-01	6.64E-01	N/A	N/A	N/A	1.04E+00	9.59E-01	1.1E+00	1.1E+00	1.12E+00
Peo-3-O-rut	Peonidin-3-O-rutinoside	4.88E+00	3.17E+00	2.48E+00	5.93E-01	5.89E-01	5.81E-01	6.06E-01	6.08E-01	5.99E-01	N/A	N/A	N/A	N/A	N/A	N/A	1.13E+00	9.23E-01	1.51E+00	1.52E+00	1.57E+00
Pel-3-O-rut	Pelargonidin-3-O-rutinoside	1.14E+00	8.07E-01	0.717	N/A	N/A	N/A	5.84E-01	5.84E-01	N/A	N/A	N/A	N/A	5.78E-01	5.76E-01	5.83E-01	8.45E-01	6.96E-01	1.05E+00	1.08E+00	1.09E+00
Del-3-O-sop	Delphinidin-3-O-sophoroside	6.08E-01	N/A	5.87E-01	5.93E-01	5.87E-01	5.77E-01	5.82E-01	N/A	N/A	5.85E-01	N/A	N/A	N/A	N/A	N/A	6.25E-01	6.15E-01	6.32E-01	6.45E-01	6.55E-01
Peo-3-O-sop	Peonidin-3-O-sophoroside	2.65E+00	2.7E+00	2.54E+00	N/A	N/A	N/A	N/A	N/A	N/A	7.26E-01	7.23E-01	6.96E-01	N/A	N/A	N/A	1.86E+00	2.01E+00	2.17E+00	2.16E+00	2.2E+00
Pet-3-O-(coumaryl)-glu	Petunidin-3-O-(coumaryl)-glucoside	5.9E-01	5.78E-01	N/A	6.15E-01	6.07E-01	6.07E-01	5.92E-01	5.92E-01	N/A	N/A	5.93E-01	N/A	5.96E-01	5.9E-01	6.03E-01	N/A	N/A	N/A	N/A	N/A
Del-3-O-gal	Delphinidin-3-O-galactoside	N/A	N/A	N/A	N/A	N/A	6.03E-01	6.1E-01	6.08E-01	6.09E-01	N/A	N/A	N/A	6.02E-01	5.98E-01	6.03E-01	N/A	N/A	N/A	2.79E+00	2.87E+00
Pel-3-O-5-O-(6-O-coumaryl)-diglu	Pelargonidin-3-O-5-O-(6-O-coumaryl)-diglucoside	N/A	N/A	N/A	5.97E-01	5.91E-01	5.83E-01	N/A	N/A	N/A	5.87E-01	5.99E-01	5.93E-01	5.8E-01	5.78E-01	5.81E-01	N/A	N/A	N/A	N/A	N/A
Cya-3-O-rut-5-O-glu	Cyanidin-3-rutinoside-5-glucoside	6.25E-01	5.98E-01	5.93E-01	N/A	N/A	N/A	N/A	N/A	N/A	N/A	N/A	N/A	N/A	N/A	N/A	6.47E-01	6.11E-01	6.56E-01	6.65E-01	6.65E-01
Pel-3,5-O-diglu	Pelnidin-3,5-O-diglucoside	7.75E-02	7E-02	6.32E-02	N/A	N/A	N/A	N/A	N/A	N/A	N/A	N/A	N/A	N/A	N/A	N/A	2.78E-01	3.1E-01	3.41E-01	3.17E+00	3.32E+00
Fla_dihydrokaempferol	Dihydrokaempferol	N/A	N/A	N/A	N/A	N/A	N/A	N/A	N/A	N/A	N/A	N/A	N/A	N/A	N/A	N/A	1.8E-01	2.13E-01	1.65E-01	9.5E-01	9.27E-01
Fla_dihydromyricetin	Dihydromyricetin	6.33E-01	5.98E-01	6.34E-01	N/A	N/A	N/A	N/A	N/A	N/A	N/A	N/A	N/A	N/A	N/A	N/A	N/A	N/A	N/A	8.63E-01	9.21E-01
Mal-3-O-(6-O-malonyl)-glu	Malvidin-3-O-(6-O-malonyl-beta-D-glucoside)	7.03E-01	7.16E-01	7.11E-01	N/A	N/A	N/A	N/A	N/A	N/A	N/A	N/A	N/A	N/A	N/A	N/A	N/A	N/A	N/A	6.29E-01	6.32E-01
Peo-3-O-sam	Peonidin-3-O-sambubioside	7.13E-01	7E-01	6.93E-01	N/A	N/A	N/A	N/A	N/A	N/A	N/A	N/A	N/A	N/A	N/A	N/A	N/A	N/A	N/A	6.29E-01	6.24E-01
Pet-3-O-ara	Petunidin-3-O-arabinoside	N/A	N/A	N/A	N/A	N/A	N/A	N/A	N/A	N/A	N/A	N/A	N/A	N/A	N/A	N/A	6.18E-01	6.07E-01	6.22E-01	N/A	N/A
Cya-3-O-gal	Cyanidin-3-O-galactoside	N/A	N/A	N/A	N/A	N/A	N/A	N/A	N/A	N/A	N/A	N/A	N/A	N/A	N/A	N/A	N/A	N/A	N/A	2.04E+00	2.46E+00
Cya-3-sam-5-glu	Cyanidin-3-O-sambubioside-5-O-glucoside	N/A	N/A	N/A	N/A	N/A	N/A	N/A	N/A	N/A	N/A	N/A	N/A	N/A	N/A	N/A	N/A	N/A	N/A	2.6E+00	2.62E+00
Del-3,5-O-diglu	Delphinidin-3,5-O-diglucoside	N/A	N/A	N/A	N/A	N/A	N/A	N/A	N/A	N/A	N/A	N/A	N/A	N/A	N/A	N/A	N/A	N/A	N/A	2.28E+00	2.3E+00
Del-3-O-rha	Delphinidin-3-O-rhamnoside	N/A	N/A	N/A	N/A	N/A	N/A	N/A	N/A	N/A	N/A	N/A	N/A	N/A	N/A	N/A	N/A	N/A	N/A	2.85E+00	2.91E+00
Del-3-O-rut	Delphinidin-3-O-rutinoside	N/A	N/A	N/A	N/A	N/A	N/A	N/A	N/A	N/A	N/A	N/A	N/A	N/A	N/A	N/A	N/A	N/A	N/A	2.91E+00	3.01E+00
Del-3-O-sam	Delphinidin-3-O-sambubioside	N/A	N/A	N/A	N/A	N/A	N/A	N/A	N/A	N/A	N/A	N/A	N/A	N/A	N/A	N/A	N/A	N/A	N/A	3.03E+00	3.07E+00
Del-3-sam-5-glu	Delphinidin-3-O-sambubioside-5-O-glucoside	N/A	N/A	N/A	N/A	N/A	N/A	N/A	N/A	N/A	N/A	N/A	N/A	N/A	N/A	N/A	N/A	N/A	N/A	3.22E+00	3.29E+00
Fla_afzelin	Afzelin	N/A	N/A	N/A	N/A	N/A	N/A	N/A	N/A	N/A	N/A	N/A	N/A	N/A	N/A	N/A	N/A	N/A	N/A	1.65E+00	1.55E+00
Fla_chalcone	Chalcone	N/A	N/A	N/A	N/A	N/A	N/A	N/A	N/A	N/A	N/A	N/A	N/A	N/A	N/A	N/A	N/A	N/A	N/A	9.26E-01	9.23E-01
Fla_kaempferol-3-O-rut	Kaempferol-3-O-rutinoside	N/A	N/A	N/A	N/A	N/A	N/A	N/A	N/A	N/A	N/A	N/A	N/A	N/A	N/A	N/A	N/A	N/A	N/A	4.95E+00	4.64E+00
Mal-3,5-O-diglu	Malvidin-3,5-O-diglucoside	N/A	N/A	N/A	N/A	N/A	N/A	N/A	N/A	N/A	N/A	N/A	N/A	N/A	N/A	N/A	N/A	N/A	N/A	3.48E+00	3.56E+00
Mal-3-O-ara	Malvidin-3-O-arabinoside	N/A	N/A	N/A	N/A	N/A	N/A	N/A	N/A	N/A	N/A	N/A	N/A	N/A	N/A	N/A	N/A	N/A	N/A	4.03E+00	4.09E+00
Mal-3-O-gal	Malvidin-3-O-galactoside	N/A	N/A	N/A	N/A	N/A	N/A	N/A	N/A	N/A	N/A	N/A	N/A	N/A	N/A	N/A	N/A	N/A	N/A	6.9E+00	7.69E+00
Procyanidin A1	Procyanidin A1	N/A	N/A	N/A	N/A	N/A	N/A	N/A	N/A	N/A	N/A	N/A	N/A	N/A	N/A	N/A	N/A	N/A	N/A	1.07E+00	1.15E+00
Procyanidin A2	Procyanidin A2	N/A	N/A	N/A	N/A	N/A	N/A	N/A	N/A	N/A	N/A	N/A	N/A	N/A	N/A	N/A	N/A	N/A	N/A	6.88E-01	7.16E-01
Procyanidin B1	Procyanidin B1	N/A	N/A	N/A	N/A	N/A	N/A	N/A	N/A	N/A	N/A	N/A	N/A	N/A	N/A	N/A	N/A	N/A	N/A	2.02E+00	2.16E+00
Procyanidin B2	Procyanidin B2	N/A	N/A	N/A	N/A	N/A	N/A	N/A	N/A	N/A	N/A	N/A	N/A	N/A	N/A	N/A	N/A	N/A	N/A	2.32E+00	2.4E+00
Procyanidin B3	Procyanidin B3	N/A	N/A	N/A	N/A	N/A	N/A	N/A	N/A	N/A	N/A	N/A	N/A	N/A	N/A	N/A	N/A	N/A	N/A	2.24E+00	2.28E+00
Procyanidin C1	Procyanidin C1	N/A	N/A	N/A	N/A	N/A	N/A	N/A	N/A	N/A	N/A	N/A	N/A	N/A	N/A	N/A	N/A	N/A	N/A	1.45E+00	1.58E+00
Cya-3-(6-caf-sop)-5-glu	Cyanidin-3-(6-caffeylsophoroside)-5-glucoside	N/A	N/A	N/A	N/A	N/A	N/A	N/A	N/A	N/A	N/A	N/A	N/A	N/A	N/A	N/A	N/A	N/A	N/A	N/A	N/A
Cya-3-O-(coumaryl)-glu	Cyanidin-3-O-(coumaryl)-glucoside	N/A	N/A	N/A	N/A	N/A	N/A	N/A	N/A	N/A	N/A	N/A	N/A	N/A	N/A	N/A	N/A	N/A	N/A	N/A	N/A
Cya-3-O-5-O-(6-O-coumaryl)-diglu	Cyanidin-3-O-5-O-(6-O-coumaryl)-diglucoside	N/A	N/A	N/A	N/A	N/A	N/A	N/A	N/A	N/A	N/A	N/A	N/A	N/A	N/A	N/A	N/A	N/A	N/A	N/A	N/A
Cya-3-O-fer-sop-5-glu	Cyanidin-3-O-feruloylsophoroside-5-glucoside	N/A	N/A	N/A	N/A	N/A	N/A	N/A	N/A	N/A	N/A	N/A	N/A	N/A	N/A	N/A	N/A	N/A	N/A	N/A	N/A
Cya-triglu	Cyanidin-3,5,3'-O-triglucoside	N/A	N/A	N/A	N/A	N/A	N/A	N/A	N/A	N/A	N/A	N/A	N/A	N/A	N/A	N/A	N/A	N/A	N/A	N/A	N/A
Del	Delphinidin	N/A	N/A	N/A	N/A	N/A	N/A	N/A	N/A	N/A	N/A	N/A	N/A	N/A	N/A	N/A	N/A	N/A	N/A	N/A	N/A
Del-3-O-(6-O-acetyl)-glu	Delphinidin-3-O-(6-O-acetyl)-glucoside	N/A	N/A	N/A	N/A	N/A	N/A	N/A	N/A	N/A	N/A	N/A	N/A	N/A	N/A	N/A	N/A	N/A	N/A	N/A	N/A
Del-3-O-(6-O-malonyl)-glu-glu	Delphinidin-3-O-(6-O-malonyl)-glucoside-3'-glucoside	N/A	N/A	N/A	N/A	N/A	N/A	N/A	N/A	N/A	N/A	N/A	N/A	N/A	N/A	N/A	N/A	N/A	N/A	N/A	N/A
Del-3-O-(coumaryl)-glu	Delphinidin-3-O-(coumaryl)-glucoside	N/A	N/A	N/A	N/A	N/A	N/A	N/A	N/A	N/A	N/A	N/A	N/A	N/A	N/A	N/A	N/A	N/A	N/A	N/A	N/A
Del-3-O-5-O-(6-O-coumaryl)-diglu	Delphinidin-3-O-5-O-(6-O-coumaryl)-diglucoside	N/A	N/A	N/A	N/A	N/A	N/A	N/A	N/A	N/A	N/A	N/A	N/A	N/A	N/A	N/A	N/A	N/A	N/A	N/A	N/A
Del-3-O-ara	Delphinidin-3-O-arabinoside	N/A	N/A	N/A	N/A	N/A	N/A	N/A	N/A	N/A	N/A	N/A	N/A	N/A	N/A	N/A	N/A	N/A	N/A	N/A	N/A
Del-3-rut-5-glu	Delphinidin-3-rutinoside-5-glucoside	N/A	N/A	N/A	N/A	N/A	N/A	N/A	N/A	N/A	N/A	N/A	N/A	N/A	N/A	N/A	N/A	N/A	N/A	N/A	N/A
Mal	Malvidin	N/A	N/A	N/A	N/A	N/A	N/A	N/A	N/A	N/A	N/A	N/A	N/A	N/A	N/A	N/A	N/A	N/A	N/A	N/A	N/A
Mal-3-O-acetylglu-5-glu	Malvidin-3-O-(6''-acetylglu)-5-glucoside	N/A	N/A	N/A	N/A	N/A	N/A	N/A	N/A	N/A	N/A	N/A	N/A	N/A	N/A	N/A	N/A	N/A	N/A	N/A	N/A
Mal-3-O-rut	Malvidin-3-O-rutinoside	N/A	N/A	N/A	N/A	N/A	N/A	N/A	N/A	N/A	N/A	N/A	N/A	N/A	N/A	N/A	N/A	N/A	N/A	N/A	N/A
Mal-3-O-sam	Malvidin-3-O-sambubioside	N/A	N/A	N/A	N/A	N/A	N/A	N/A	N/A	N/A	N/A	N/A	N/A	N/A	N/A	N/A	N/A	N/A	N/A	N/A	N/A
Mal-3-sam-5-glu	Malvidin-3-O-sambubioside-5-O-glucoside	N/A	N/A	N/A	N/A	N/A	N/A	N/A	N/A	N/A	N/A	N/A	N/A	N/A	N/A	N/A	N/A	N/A	N/A	N/A	N/A
Pel	Pelnidin	N/A	N/A	N/A	N/A	N/A	N/A	N/A	N/A	N/A	N/A	N/A	N/A	N/A	N/A	N/A	N/A	N/A	N/A	N/A	N/A
Pel-3-(6-caf-sop)-5-glu	Pelargonidin-3-(6-caffeylsophoroside)-5-glucoside	N/A	N/A	N/A	N/A	N/A	N/A	N/A	N/A	N/A	N/A	N/A	N/A	N/A	N/A	N/A	N/A	N/A	N/A	N/A	N/A
Pel-3-O-(fer-sam)-5-O-(malonyl)-glu	Pelargonidin-3-O-(6''-ferulylsambubioside)-5-O-(malonyl)-glucoside	N/A	N/A	N/A	N/A	N/A	N/A	N/A	N/A	N/A	N/A	N/A	N/A	N/A	N/A	N/A	N/A	N/A	N/A	N/A	N/A
Pel-3-O-[2-O-glucosyl-6-O-p-coumaroyl-glu]-5-O-glu	Pelargonidin-3-O-[2-O-glucosyl-6-O-p-coumaroyl-glucoside]-5-O-glucoside	N/A	N/A	N/A	N/A	N/A	N/A	N/A	N/A	N/A	N/A	N/A	N/A	N/A	N/A	N/A	N/A	N/A	N/A	N/A	N/A
Pel-3-O-[6-O-fer-2-O-glucosyl-glu]-5-O-glu	Pelargonidin-3-O-[6-O-feruloyl-2-O-glucosyl-glucoside]-5-O-glucoside	N/A	N/A	N/A	N/A	N/A	N/A	N/A	N/A	N/A	N/A	N/A	N/A	N/A	N/A	N/A	N/A	N/A	N/A	N/A	N/A
Pel-3-O-sop-5-O-(malonyl)-glu	Pelargonidin-3-O-sophoroside-5-O-(malonyl)-glucoside	N/A	N/A	N/A	N/A	N/A	N/A	N/A	N/A	N/A	N/A	N/A	N/A	N/A	N/A	N/A	N/A	N/A	N/A	N/A	N/A
Pel-3-sam-5-glu	Pelargonidin-3-O-sambubioside-5-O-glucoside	N/A	N/A	N/A	N/A	N/A	N/A	N/A	N/A	N/A	N/A	N/A	N/A	N/A	N/A	N/A	N/A	N/A	N/A	N/A	N/A
Pel-triglu	Pelargonidin-3,5,3'-O-triglucoside	N/A	N/A	N/A	N/A	N/A	N/A	N/A	N/A	N/A	N/A	N/A	N/A	N/A	N/A	N/A	N/A	N/A	N/A	N/A	N/A
Peo	Peonidin	N/A	N/A	N/A	N/A	N/A	N/A	N/A	N/A	N/A	N/A	N/A	N/A	N/A	N/A	N/A	N/A	N/A	N/A	N/A	N/A
Peo-3-(caf-glucosyl-glu)-5-glu	Peonidin-3-(caffeoyl-glucosyl-glucoside)-5-glucoside	N/A	N/A	N/A	N/A	N/A	N/A	N/A	N/A	N/A	N/A	N/A	N/A	N/A	N/A	N/A	N/A	N/A	N/A	N/A	N/A
Peo-3-O-5-O-(6-O-coumaroyl)-diglu	Peonidin-3-O-5-O-(6-O-coumaroyl)-diglucoside	N/A	N/A	N/A	N/A	N/A	N/A	N/A	N/A	N/A	N/A	N/A	N/A	N/A	N/A	N/A	N/A	N/A	N/A	N/A	N/A
Peo-3-O-P-hydroxybenzoylsop-5-glu	Peonidin-3-O-P-hydroxybenzoylsop-5-glucoside	N/A	N/A	N/A	N/A	N/A	N/A	N/A	N/A	N/A	N/A	N/A	N/A	N/A	N/A	N/A	N/A	N/A	N/A	N/A	N/A
Peo-3-O-caf-fer-sop-5-glu	Peonidin-3-O-caffeoyl-feruloyl-sophoroside-5-glucoside	N/A	N/A	N/A	N/A	N/A	N/A	N/A	N/A	N/A	N/A	N/A	N/A	N/A	N/A	N/A	N/A	N/A	N/A	N/A	N/A
Peo-3-O-fer-sop-5-glu	Peonidin-3-O-ferulylsophoroside-5-glucoside	N/A	N/A	N/A	N/A	N/A	N/A	N/A	N/A	N/A	N/A	N/A	N/A	N/A	N/A	N/A	N/A	N/A	N/A	N/A	N/A
Peo-3-sam-5-glu	Peonidin-3-O-sambubioside-5-O-glucoside	N/A	N/A	N/A	N/A	N/A	N/A	N/A	N/A	N/A	N/A	N/A	N/A	N/A	N/A	N/A	N/A	N/A	N/A	N/A	N/A
Peo-triglu	Peonidin-3,5,3'-O-triglucoside	N/A	N/A	N/A	N/A	N/A	N/A	N/A	N/A	N/A	N/A	N/A	N/A	N/A	N/A	N/A	N/A	N/A	N/A	N/A	N/A
Pet-3,5-O-diglu	Petunidin-3,5-O-diglucoside	N/A	N/A	N/A	N/A	N/A	N/A	N/A	N/A	N/A	N/A	N/A	N/A	N/A	N/A	N/A	N/A	N/A	N/A	N/A	N/A
Pet-3-O-5-O-(6-O-coumaryl)-diglu	Petunidin-3-O-5-O-(6-O-coumaryl)-diglucoside	N/A	N/A	N/A	N/A	N/A	N/A	N/A	N/A	N/A	N/A	N/A	N/A	N/A	N/A	N/A	N/A	N/A	N/A	N/A	N/A
Pet-3-O-gal	Petunidin-3-O-galactoside	N/A	N/A	N/A	N/A	N/A	N/A	N/A	N/A	N/A	N/A	N/A	N/A	N/A	N/A	N/A	N/A	N/A	N/A	N/A	N/A
Pet-3-O-rut	Petunidin-3-O-rutinoside	N/A	N/A	N/A	N/A	N/A	N/A	N/A	N/A	N/A	N/A	N/A	N/A	N/A	N/A	N/A	N/A	N/A	N/A	N/A	N/A
Pet-3-O-sam	Petunidin-3-O-sambubioside	N/A	N/A	N/A	N/A	N/A	N/A	N/A	N/A	N/A	N/A	N/A	N/A	N/A	N/A	N/A	N/A	N/A	N/A	N/A	N/A
Pet-3-O-sop	Petunidin-3-O-sophoroside	N/A	N/A	N/A	N/A	N/A	N/A	N/A	N/A	N/A	N/A	N/A	N/A	N/A	N/A	N/A	N/A	N/A	N/A	N/A	N/A
Pet-3-sam-5-glu	Petunidin-3-O-sambubioside-5-O-glucoside	N/A	N/A	N/A	N/A	N/A	N/A	N/A	N/A	N/A	N/A	N/A	N/A	N/A	N/A	N/A	N/A	N/A	N/A	N/A	N/A

## Sheet: Equation
Index	Class	RT	Equation	r	Weighting	LLOQ	ULOQ
Cya-3-O-rut-5-O-glu	Cyanidin	4.00	y = 4.65992e4 x - 1.35033e6	0.99499	1 / x^2	N/A	N/A
Cya-3,5-O-diglu	Cyanidin	4.26	y = 8.26578e4 x + 8484.77433	0.99926	1 / x	5	5000
Cya-3-sam-5-glu	Cyanidin	4.34	y = 3.88437e4 x + 2459.15074	0.99750	1 / x^2	2	5000
Cya-3-O-sop	Cyanidin	5.13	y = 8.75982e4 x + 130.25715	0.99499	1 / x^2	2	5000
Cya-3-O-gal	Cyanidin	5.16	y = 8.57718e4 x - 23094.72713	0.99228	1 / x^2	2	5000
Cya-3-O-glu	Cyanidin	5.74	y = 17186.60255 x - 3.63854e4	0.99711	1 / x^2	2	5000
Cya-3-O-sam	Cyanidin	5.77	y = 1.08732e5 x - 9068.60398	0.99586	1 / x^2	5	5000
Cya-3-O-ara	Cyanidin	6.17	y = 1.64382e5 x - 4.68225e4	0.99134	1 / x^2	2	5000
Cya-3-O-rut	Cyanidin	6.37	y = 4.65992e4 x - 1.35033e6	0.99499	1 / x^2	N/A	N/A
Cya-3-O-xyl	Cyanidin	7.93	y = 1.10453e5 x - 9603.47439	0.99377	1 / x^2	2	5000
Cya-3-O-(6-O-malonyl)-glu	Cyanidin	8.44	y = 1200.53658 x - 240.15147	0.99841	1 / x^2	2	5000
Cya-3-(6-caf)-glu	Cyanidin	9.38	y = 4.65992e4 x - 1.35033e6	0.99499	1 / x^2	N/A	N/A
Cya-3-(6-caf-sop)-5-glu	Cyanidin	-	y = 4.65992e4 x - 1.35033e6	0.99499	1 / x^2	N/A	N/A
Cya-3-O-5-O-(6-O-coumaryl)-diglu	Cyanidin	-	y = 4.65992e4 x - 1.35033e6	0.99499	1 / x^2	N/A	N/A
Cya-3-O-(coumaryl)-glu	Cyanidin	-	y = 4.65992e4 x - 1.35033e6	0.99499	1 / x^2	N/A	N/A
Cya-3-O-fer-sop-5-glu	Cyanidin	-	y = 4.65992e4 x - 1.35033e6	0.99499	1 / x^2	N/A	N/A
Cya-triglu	Cyanidin	-	y = 4.65992e4 x - 1.35033e6	0.99499	1 / x^2	N/A	N/A
Del	Delphinidin	-	y = 4.65992e4 x - 1.35033e6	0.99499	1 / x^2	100	5000
Del-3-sam-5-glu	Delphinidin	3.13	y = 3.17983e4 x - 8.50388e5	0.99902	1 / x	5	5000
Del-3,5-O-diglu	Delphinidin	3.36	y = 4.65992e4 x - 1.35033e6	0.99499	1 / x^2	5	5000
Del-3-O-sop	Delphinidin	4.20	y = 4.65992e4 x - 1.35033e6	0.99499	1 / x^2	N/A	N/A
Del-3-O-gal	Delphinidin	4.22	y = 1.01025e5 x - 3.03078e6	0.99706	1 / x	2	5000
Del-3-O-sam	Delphinidin	4.54	y = 9.73726e4 x - 2.66452e6	0.99383	1 / x^2	5	5000
Del-3-O-glu	Delphinidin	4.72	y = 4.64005e4 x - 1.47734e6	0.99290	1 / x^2	2	5000
Del-3-O-rut	Delphinidin	5.29	y = 6.05044e4 x - 1.57810e6	0.99272	1 / x^2	2	5000
Del-3-O-rha	Delphinidin	6.53	y = 6.67150e4 x - 1.75978e6	0.99175	1 / x^2	5	5000
Del-3-O-(6-O-malonyl)-glu	Delphinidin	7.33	y = 4.65992e4 x - 1.35033e6	0.99499	1 / x^2	N/A	N/A
Del-3-O-5-O-(6-O-coumaryl)-diglu	Delphinidin	-	y = 4.65992e4 x - 1.35033e6	0.99499	1 / x^2	N/A	N/A
Del-3-O-(6-O-acetyl)-glu	Delphinidin	-	y = 4.65992e4 x - 1.35033e6	0.99499	1 / x^2	N/A	N/A
Del-3-O-(6-O-malonyl)-glu-glu	Delphinidin	-	y = 4.65992e4 x - 1.35033e6	0.99499	1 / x^2	N/A	N/A
Del-3-O-ara	Delphinidin	-	y = 4.65992e4 x - 1.35033e6	0.99499	1 / x^2	N/A	N/A
Del-3-O-(coumaryl)-glu	Delphinidin	-	y = 4.65992e4 x - 1.35033e6	0.99499	1 / x^2	N/A	N/A
Del-3-rut-5-glu	Delphinidin	-	y = 4.65992e4 x - 1.35033e6	0.99499	1 / x^2	N/A	N/A
Fla_kaempferol-3-O-rut	flavonoid	10.74	y = 1741.83091 x + 703.91871	0.99644	1 / x^2	1	5000
Fla_afzelin	flavonoid	12.06	y = 2625.50429 x + 76.99517	0.99873	1 / x^2	1	5000
Fla_naringenin	flavonoid	12.66	y = 4.33270e4 x + 5542.40657	0.99193	1 / x^2	1	5000
Fla_chalcone	flavonoid	13.90	y = 6.30849e4 x + 18049.56372	0.99459	1 / x^2	1	5000
Fla_dihydromyricetin	flavonoid	3.56	y = 1493.89675 x - 28326.50797	0.99900	1 / x^2	1	5000
Fla_dihydrokaempferol	flavonoid	8.37	y = 9921.60003 x - 5702.67861	0.99753	1 / x^2	1	5000
Fla_quercetin-glu	flavonoid	8.98	y = 3986.76471 x + 20305.11396	0.99417	1 / x^2	1	5000
Fla_rutin	flavonoid	9.05	y = 1965.12178 x + 21723.49316	0.99339	1 / x^2	1	5000
Fla_naringenin-7-O-glu	flavonoid	9.48	y = 4113.16306 x + 3592.81947	0.99873	1 / x	1	5000
Mal	Malvidin	-	y = 4.65992e4 x - 1.35033e6	0.99499	1 / x^2	100	5000
Mal-3-O-(6-O-malonyl)-glu	Malvidin	10.29	y = 4.65992e4 x - 1.35033e6	0.99499	1 / x^2	N/A	N/A
Mal-3-O-(coumaryl)-glu	Malvidin	11.12	y = 4.65992e4 x - 1.35033e6	0.99499	1 / x^2	N/A	N/A
Mal-3-O-5-O-(6-O-coumaroyl)-diglu	Malvidin	11.45	y = 4.65992e4 x - 1.35033e6	0.99499	1 / x^2	N/A	N/A
Mal-3,5-O-diglu	Malvidin	6.03	y = 5.07490e4 x + 6619.34198	0.99865	1 / x^2	1	5000
Mal-3-O-sop	Malvidin	7.33	y = 4.65992e4 x - 1.35033e6	0.99499	1 / x^2	N/A	N/A
Mal-3-O-gal	Malvidin	7.53	y = 1.73813e5 x + 1775.42365	0.99513	1 / x^2	1	5000
Mal-3-O-glu	Malvidin	7.99	y = 1.45124e5 x - 5794.19207	0.99516	1 / x^2	1	5000
Mal-3-O-ara	Malvidin	8.48	y = 1.18669e5 x - 4833.18176	0.99442	1 / x^2	1	5000
Mal-3-O-acetylglu-5-glu	Malvidin	-	y = 4.65992e4 x - 1.35033e6	0.99499	1 / x^2	N/A	N/A
Mal-3-O-rut	Malvidin	-	y = 4.65992e4 x - 1.35033e6	0.99499	1 / x^2	N/A	N/A
Mal-3-O-sam	Malvidin	-	y = 4.65992e4 x - 1.35033e6	0.99499	1 / x^2	N/A	N/A
Mal-3-sam-5-glu	Malvidin	-	y = 4.65992e4 x - 1.35033e6	0.99499	1 / x^2	N/A	N/A
Pel	Pelargonidin	-	y = 4.65992e4 x - 1.35033e6	0.99499	1 / x^2	100	5000
Pel-3-O-5-O-(6-O-coumaryl)-diglu	Pelargonidin	10.84	y = 4.65992e4 x - 1.35033e6	0.99499	1 / x^2	N/A	N/A
Pel-3-(6-p-coumaroyl)-glu	Pelargonidin	11.07	y = 4.65992e4 x - 1.35033e6	0.99499	1 / x^2	N/A	N/A
Pel-3,5-O-diglu	Pelargonidin	5.07	y = 7.53387e4 x + 2076.55736	0.99890	1 / x^2	1	5000
Pel-3-O-gal	Pelargonidin	5.97	y = 4.65992e4 x - 1.35033e6	0.99499	1 / x^2	N/A	N/A
Pel-3-O-sop	Pelargonidin	5.98	y = 4.65992e4 x - 1.35033e6	0.99499	1 / x^2	N/A	N/A
Pel-3-O-glu	Pelargonidin	6.72	y = 1.34879e5 x + 10682.78547	0.99648	1 / x^2	50	5000
Pel-3-O-ara	Pelargonidin	7.00	y = 4.65992e4 x - 1.35033e6	0.99499	1 / x^2	N/A	N/A
Pel-3-O-sam	Pelargonidin	7.02	y = 4.65992e4 x - 1.35033e6	0.99499	1 / x^2	N/A	N/A
Pel-3-O-rut	Pelargonidin	7.40	y = 4.65992e4 x - 1.35033e6	0.99499	1 / x^2	N/A	N/A
Pel-3-O-rut-5-O-glu	Pelargonidin	7.76	y = 4.65992e4 x - 1.35033e6	0.99499	1 / x^2	N/A	N/A
Pel-3-O-(6-O-malonyl)-glu	Pelargonidin	9.41	y = 4.65992e4 x - 1.35033e6	0.99499	1 / x^2	N/A	N/A
Pel-3-(6-caf-sop)-5-glu	Pelargonidin	-	y = 4.65992e4 x - 1.35033e6	0.99499	1 / x^2	N/A	N/A
Pel-3-O-[2-O-glucosyl-6-O-p-coumaroyl-glu]-5-O-glu	Pelargonidin	-	y = 4.65992e4 x - 1.35033e6	0.99499	1 / x^2	N/A	N/A
Pel-3-O-[6-O-fer-2-O-glucosyl-glu]-5-O-glu	Pelargonidin	-	y = 4.65992e4 x - 1.35033e6	0.99499	1 / x^2	N/A	N/A
Pel-3-O-(fer-sam)-5-O-(malonyl)-glu	Pelargonidin	-	y = 4.65992e4 x - 1.35033e6	0.99499	1 / x^2	N/A	N/A
Pel-3-O-sop-5-O-(malonyl)-glu	Pelargonidin	-	y = 4.65992e4 x - 1.35033e6	0.99499	1 / x^2	N/A	N/A
Pel-3-sam-5-glu	Pelargonidin	-	y = 4.65992e4 x - 1.35033e6	0.99499	1 / x^2	N/A	N/A
Pel-triglu	Pelargonidin	-	y = 4.65992e4 x - 1.35033e6	0.99499	1 / x^2	N/A	N/A
Peo	Peonidin	-	y = 4.65992e4 x - 1.35033e6	0.99499	1 / x^2	100	5000
Peo-3-O-(6-O-p-coumaryl)-glu	Peonidin	11.51	y = 4.65992e4 x - 1.35033e6	0.99499	1 / x^2	N/A	N/A
Peo-3,5-O-diglu	Peonidin	5.67	y = 9.22018e4 x + 1625.33429	0.99574	1 / x^2	50	5000
Peo-3-O-sop	Peonidin	6.77	y = 4.65992e4 x - 1.35033e6	0.99499	1 / x^2	N/A	N/A
Peo-3-O-gal	Peonidin	6.91	y = 4.65992e4 x - 1.35033e6	0.99499	1 / x^2	N/A	N/A
Peo-3-O-sam	Peonidin	7.29	y = 4.65992e4 x - 1.35033e6	0.99499	1 / x^2	N/A	N/A
Peo-3-O-glu	Peonidin	7.47	y = 8108.51595 x + 207.71412	0.99752	1 / x^2	1	5000
Peo-3-O-ara	Peonidin	7.89	y = 1.98126e5 x - 140.92526	0.99450	1 / x^2	10	5000
Peo-3-O-rut	Peonidin	8.01	y = 4.65992e4 x - 1.35033e6	0.99499	1 / x^2	N/A	N/A
Peo-3-O-(6-O-malonyl)-glu	Peonidin	9.95	y = 4.65992e4 x - 1.35033e6	0.99499	1 / x^2	N/A	N/A
Peo-3-(caf-glucosyl-glu)-5-glu	Peonidin	-	y = 4.65992e4 x - 1.35033e6	0.99499	1 / x^2	N/A	N/A
Peo-3-O-5-O-(6-O-coumaroyl)-diglu	Peonidin	-	y = 4.65992e4 x - 1.35033e6	0.99499	1 / x^2	N/A	N/A
Peo-3-O-caf-fer-sop-5-glu	Peonidin	-	y = 4.65992e4 x - 1.35033e6	0.99499	1 / x^2	N/A	N/A
Peo-3-O-fer-sop-5-glu	Peonidin	-	y = 4.65992e4 x - 1.35033e6	0.99499	1 / x^2	N/A	N/A
Peo-3-O-P-hydroxybenzoylsop-5-glu	Peonidin	-	y = 4.65992e4 x - 1.35033e6	0.99499	1 / x^2	N/A	N/A
Peo-3-sam-5-glu	Peonidin	-	y = 4.65992e4 x - 1.35033e6	0.99499	1 / x^2	N/A	N/A
Peo-triglu	Peonidin	-	y = 4.65992e4 x - 1.35033e6	0.99499	1 / x^2	N/A	N/A
Pet-3-O-(coumaryl)-glu	Petunidin	10.91	y = 4.65992e4 x - 1.35033e6	0.99499	1 / x^2	N/A	N/A
Pet-3-O-glu	Petunidin	6.51	y = 1.28059e5 x - 5.46662e5	0.99783	1 / x	1	5000
Pet-3-O-ara	Petunidin	6.89	y = 4.65992e4 x - 1.35033e6	0.99499	1 / x^2	N/A	N/A
Pet-3-O-(6-O-malonyl)-glu	Petunidin	8.41	y = 4.65992e4 x - 1.35033e6	0.99499	1 / x^2	N/A	N/A
Pet-3,5-O-diglu	Petunidin	-	y = 4.65992e4 x - 1.35033e6	0.99499	1 / x^2	N/A	N/A
Pet-3-O-5-O-(6-O-coumaryl)-diglu	Petunidin	-	y = 4.65992e4 x - 1.35033e6	0.99499	1 / x^2	N/A	N/A
Pet-3-O-gal	Petunidin	-	y = 4.65992e4 x - 1.35033e6	0.99499	1 / x^2	N/A	N/A
Pet-3-O-rut	Petunidin	-	y = 4.65992e4 x - 1.35033e6	0.99499	1 / x^2	N/A	N/A
Pet-3-O-sam	Petunidin	-	y = 4.65992e4 x - 1.35033e6	0.99499	1 / x^2	N/A	N/A
Pet-3-O-sop	Petunidin	-	y = 4.65992e4 x - 1.35033e6	0.99499	1 / x^2	N/A	N/A
Pet-3-sam-5-glu	Petunidin	-	y = 4.65992e4 x - 1.35033e6	0.99499	1 / x^2	N/A	N/A
Procyanidin B3	Procyanidin	1.89	y = 3042.90136 x - 4850.79595	0.99964	1 / x	1	5000
Procyanidin B1	Procyanidin	2.11	y = 4870.79794 x - 3971.07640	0.99973	1 / x	1	5000
Procyanidin B2	Procyanidin	3.49	y = 3294.63072 x - 4680.84139	0.99978	1 / x	1	5000
Procyanidin C1	Procyanidin	4.65	y = 437.72235 x - 5571.18892	0.99556	1 / x^2	10	5000
Procyanidin A1	Procyanidin	5.03	y = 18606.57979 x + 3200.53335	0.99545	1 / x^2	1	5000
Procyanidin A2	Procyanidin	7.08	y = 8846.32219 x - 12170.87784	0.99843	1 / x^2	1	5000

## Sheet: Details of anthocyanidins
Index	Molecular Weight (Da)	Ion mode	Ionization	Q1 (Da)	Q3 (Da)	Compounds	cpd_ID
Cya-3,5-O-diglu	611.1612	Positive	[M]+	611.2	287.1	Cyanidin-3,5-O-diglucoside	C08639
Cya-3-(6-caf)-glu	611.1401	Positive	[M]+	611.14	287.1	Cyanidin-3-(6-caffeoyl)-glucoside	-
Cya-3-O-(6-O-malonyl)-glu	535.1088	Positive	[M]+	535.1	287.1	Cyanidin-3-O-(6-O-malonyl-beta-D-glucoside)	C12643
Cya-3-O-ara	419.0978	Positive	[M]+	419.1	287.1	Cyanidin-3-O-arabinoside	-
Cya-3-O-glu	449.1084	Positive	[M]+	449.1	287.1	Cyanidin-3-O-glucoside	C08604
Cya-3-O-rut	595.1663	Positive	[M]+	595.17	287.1	Cyanidin-3-O-rutinoside	C08620
Cya-3-O-sop	611.1612	Positive	[M]+	611.2	287.15	Cyanidin-3-O-sophoroside	C16306
Cya-3-O-xyl	419.0978	Positive	[M]+	419.1	287.1	Cyanidin-3-O-xyloside	-
Del-3-O-glu	465.1033	Positive	[M]+	465.1	303.1	Delphinidin-3-O-glucoside	C12138
Fla_naringenin	272.0685	Positive	[M+H]+	273	153.1	Naringenin	-
Fla_naringenin-7-O-glu	434.1213	Positive	[M+H]+	435.1	273.1	Naringenin-7-O-glucoside	-
Fla_quercetin-glu	464.0955	Positive	[M+H]+	465.1	303.1	Quercetin-3-O-glucoside	-
Fla_rutin	610.1534	Positive	[M+H]+	611.2	303.1	Rutin	-
Mal-3-O-(coumaryl)-glu	595.1452	Positive	[M]+	639.17	331.1	Malvidin-3-O-(coumaryl)-glucoside	-
Mal-3-O-5-O-(6-O-coumaroyl)-diglu	801.2236	Positive	[M]+	801.22	331.1	Malvidin-3-O-5-O-(6-O-coumaroyl)-diglucoside	-
Mal-3-O-glu	493.1346	Positive	[M]+	493.1	331.1	Malvidin-3-O-glucoside	C12140
Mal-3-O-sop	655.1874	Positive	[M]+	655.2	331.3	Malvidin-3-O-sophoroside	-
Pel-3-(6-p-coumaroyl)-glu	579.1503	Positive	[M]+	579.15	271.1	Pelargonidin-3-O-(coumaryl)-glucoside	-
Pel-3-O-(6-O-malonyl)-glu	519.1139	Positive	[M]+	519.06	271.1	Pelargonidin-3-O-(6-O-malonyl-beta-D-glucoside)	C12642
Pel-3-O-ara	403.1029	Positive	[M]+	403.1	271.06	Pelargonidin-3-O-arabinoside	-
Pel-3-O-gal	433.1135	Positive	[M]+	433.2	271.1	Pelargonidin-3-O-galactoside	-
Pel-3-O-glu	433.1135	Positive	[M]+	433.2	271.1	Pelargonidin-3-O-glucoside	C12137
Pel-3-O-rut-5-O-glu	741.2242	Positive	[M]+	741.22	271.1	Pelargonidin-3-rutinoside-5-glucoside	C12645
Pel-3-O-sam	565.1557	Positive	[M]+	565.2	271.1	Pelargonidin-3-O-sambubioside	C20489
Pel-3-O-sop	595.1663	Positive	[M]+	595.14	271.1	Pelargonidin-3-O-sophoroside	C16305
Peo-3-O-(6-O-malonyl)-glu	549.1244	Positive	[M]+	549.5	301.1	Peonidin-3-O-(6-O-malonyl-beta-D-glucoside)	-
Peo-3-O-(6-O-p-coumaryl)-glu	609.1608	Positive	[M]+	609.16	301.1	Peonidin-3-O-(6-O-p-coumaryl)-glucoside	-
Peo-3-O-glu	463.124	Positive	[M]+	463.3	301.1	Peonidin-3-O-glucoside	C12141
Pet-3-O-glu	479.119	Positive	[M]+	479.1	317.1	Petunidin-3-O-glucoside	C12139
Cya-3-O-sam	581.1507	Positive	[M]+	581.1	287.1	Cyanidin-3-O-sambubioside	C20490
Del-3-O-(6-O-malonyl)-glu	551.1037	Positive	[M]+	551.05	303.1	Delphinidin-3-O-(6-O-malonyl-beta-D-glucoside)	C16301
Peo-3,5-O-diglu	625.1769	Positive	[M]+	625.2	301.1	Peonidin-3,5-O-diglucoside	-
Peo-3-O-ara	433.1135	Positive	[M]+	433.2	301.1	Peonidin-3-O-arabinoside	-
Peo-3-O-gal	463.124	Positive	[M]+	463.3	301.1	Peonidin-3-O-galactoside	-
Pet-3-O-(6-O-malonyl)-glu	565.119	Positive	[M]+	565.06	317.1	Petunidin-3-O-(6-O-malonyl-beta-D-glucoside)	-
Peo-3-O-rut	609.1819	Positive	[M]+	609.5	301.1	Peonidin-3-O-rutinoside	-
Pel-3-O-rut	579.1708	Positive	[M]+	579.06	271.1	Pelargonidin-3-O-rutinoside	C12644
Del-3-O-sop	627.1561	Positive	[M]+	627.15	303.1	Delphinidin-3-O-sophoroside	C16307
Peo-3-O-sop	625.1769	Positive	[M]+	625.1	301.1	Peonidin-3-O-sophoroside	-
Pet-3-O-(coumaryl)-glu	625.1552	Positive	[M]+	625.18	317.1	Petunidin-3-O-(coumaryl)-glucoside	-
Del-3-O-gal	465.1033	Positive	[M]+	465.1	303.1	Delphinidin-3-O-galactoside	-
Pel-3-O-5-O-(6-O-coumaryl)-diglu	741.2025	Positive	[M]+	741.2	271.1	Pelargonidin-3-O-5-O-(6-O-coumaryl)-diglucoside	C16349
Cya-3-O-rut-5-O-glu	757.2191	Positive	[M]+	757.22	287.1	Cyanidin-3-rutinoside-5-glucoside	C12646
Pel-3,5-O-diglu	595.1663	Positive	[M]+	595.1	271.1	Pelnidin-3,5-O-diglucoside	C08725
Fla_dihydrokaempferol	288.0634	Positive	[M+H]+	289.2	243.1	Dihydrokaempferol	-
Fla_dihydromyricetin	320.0532	Positive	[M+H]+	321.1	139	Dihydromyricetin	-
Mal-3-O-(6-O-malonyl)-glu	579.1344	Positive	[M]+	579.06	331.1	Malvidin-3-O-(6-O-malonyl-beta-D-glucoside)	-
Peo-3-O-sam	595.1663	Positive	[M]+	595.19	301.1	Peonidin-3-O-sambubioside	-
Pet-3-O-ara	449.1084	Positive	[M]+	449.1	317.06	Petunidin-3-O-arabinoside	-
Cya-3-O-gal	449.1084	Positive	[M]+	449.1	287.1	Cyanidin-3-O-galactoside	C08647
Cya-3-sam-5-glu	743.2035	Positive	[M]+	743.2	287.15	Cyanidin-3-O-sambubioside-5-O-glucoside	C20493
Del-3,5-O-diglu	627.1561	Positive	[M]+	627	303.1	Delphinidin-3,5-O-diglucoside	C16312
Del-3-O-rha	419.0978	Positive	[M]+	449.1	303.1	Delphinidin-3-O-rhamnoside	-
Del-3-O-rut	611.1612	Positive	[M]+	611.1	303.1	Delphinidin-3-O-rutinoside	C16315
Del-3-O-sam	597.1456	Positive	[M]+	597.1	303.1	Delphinidin-3-O-sambubioside	C20491
Del-3-sam-5-glu	759.1984	Positive	[M]+	759.2	303.1	Delphinidin-3-O-sambubioside-5-O-glucoside	C20494
Fla_afzelin	432.1057	Positive	[M+H]+	433.1	287.1	Afzelin	-
Fla_chalcone	208.0888	Positive	[M+H]+	209.1	131	Chalcone	-
Fla_kaempferol-3-O-rut	594.1585	Positive	[M+H]+	595.2	287.1	Kaempferol-3-O-rutinoside	-
Mal-3,5-O-diglu	655.1874	Positive	[M]+	655.4	331.1	Malvidin-3,5-O-diglucoside	C08718
Mal-3-O-ara	463.1235	Positive	[M]+	463.3	331.06	Malvidin-3-O-arabinoside	-
Mal-3-O-gal	493.1346	Positive	[M]+	493.2	331.1	Malvidin-3-O-galactoside	-
Procyanidin A1	576.1268	Positive	[M+H]+	577.1	425.1	Procyanidin A1	-
Procyanidin A2	576.1268	Positive	[M+H]+	577.3	425.1	Procyanidin A2	-
Procyanidin B1	578.1424	Positive	[M+H]+	579.1	427.1	Procyanidin B1	-
Procyanidin B2	578.1424	Positive	[M+H]+	579.1	427.1	Procyanidin B2	-
Procyanidin B3	578.1424	Positive	[M+H]+	579.1	427.1	Procyanidin B3	-
Procyanidin C1	866.2058	Positive	[M+H]+	867.2	579.1	Procyanidin C1	-
Cya-3-(6-caf-sop)-5-glu	935.2457	Positive	[M]+	935.25	287.1	Cyanidin-3-(6-caffeylsophoroside)-5-glucoside	-
Cya-3-O-(coumaryl)-glu	595.1452	Positive	[M]+	595.15	287.1	Cyanidin-3-O-(coumaryl)-glucoside	-
Cya-3-O-5-O-(6-O-coumaryl)-diglu	757.198	Positive	[M]+	757.2	287.1	Cyanidin-3-O-5-O-(6-O-coumaryl)-diglucoside	-
Cya-3-O-fer-sop-5-glu	949.2613	Positive	[M]+	949.26	287.1	Cyanidin-3-O-feruloylsophoroside-5-glucoside	-
Cya-triglu	773.214	Positive	[M]+	773.21	287.1	Cyanidin-3,5,3'-O-triglucoside	-
Del	303.0505	Positive	[M]+	303.1	149	Delphinidin	C05908
Del-3-O-(6-O-acetyl)-glu	507.1139	Positive	[M]+	507.11	303.1	Delphinidin-3-O-(6-O-acetyl)-glucoside	-
Del-3-O-(6-O-malonyl)-glu-glu	713.1565	Positive	[M]+	713.16	303.1	Delphinidin-3-O-(6-O-malonyl)-glucoside-3'-glucoside	-
Del-3-O-(coumaryl)-glu	611.1401	Positive	[M]+	611.14	303.1	Delphinidin-3-O-(coumaryl)-glucoside	C16370
Del-3-O-5-O-(6-O-coumaryl)-diglu	773.1929	Positive	[M]+	773.19	303.1	Delphinidin-3-O-5-O-(6-O-coumaryl)-diglucoside	C16351
Del-3-O-ara	435.0927	Positive	[M]+	435.5	303.1	Delphinidin-3-O-arabinoside	-
Del-3-rut-5-glu	773.2137	Positive	[M]+	773.21	303.1	Delphinidin-3-rutinoside-5-glucoside	-
Mal	331.0818	Positive	[M]+	331.2	275.1	Malvidin	-
Mal-3-O-acetylglu-5-glu	697.1974	Positive	[M]+	697.2	331.1	Malvidin-3-O-(6''-acetylglu)-5-glucoside	-
Mal-3-O-rut	639.1925	Positive	[M]+	639.06	331.1	Malvidin-3-O-rutinoside	-
Mal-3-O-sam	625.1769	Positive	[M]+	625.19	331.1	Malvidin-3-O-sambubioside	-
Mal-3-sam-5-glu	787.2297	Positive	[M]+	787.4	331.3	Malvidin-3-O-sambubioside-5-O-glucoside	-
Pel	271.0606	Positive	[M]+	271.1	215.1	Pelnidin	C05904
Pel-3-(6-caf-sop)-5-glu	919.2502	Positive	[M]+	919.25	271.1	Pelargonidin-3-(6-caffeylsophoroside)-5-glucoside	-
Pel-3-O-(fer-sam)-5-O-(malonyl)-glu	989.2557	Positive	[M]+	989.26	271.1	Pelargonidin-3-O-(6''-ferulylsambubioside)-5-O-(malonyl)-glucoside	-
Pel-3-O-[2-O-glucosyl-6-O-p-coumaroyl-glu]-5-O-glu	903.2554	Positive	[M]+	903.26	271.1	Pelargonidin-3-O-[2-O-glucosyl-6-O-p-coumaroyl-glucoside]-5-O-glucoside	-
Pel-3-O-[6-O-fer-2-O-glucosyl-glu]-5-O-glu	933.2659	Positive	[M]+	933.27	271.1	Pelargonidin-3-O-[6-O-feruloyl-2-O-glucosyl-glucoside]-5-O-glucoside	-
Pel-3-O-sop-5-O-(malonyl)-glu	843.2189	Positive	[M]+	843.22	271.1	Pelargonidin-3-O-sophoroside-5-O-(malonyl)-glucoside	-
Pel-3-sam-5-glu	727.2086	Positive	[M]+	727.23	271.1	Pelargonidin-3-O-sambubioside-5-O-glucoside	C20492
Pel-triglu	757.2185	Positive	[M]+	757.22	271.1	Pelargonidin-3,5,3'-O-triglucoside	-
Peo	301.0712	Positive	[M]+	301.1	245.3	Peonidin	-
Peo-3-(caf-glucosyl-glu)-5-glu	949.2608	Positive	[M]+	949.26	301.1	Peonidin-3-(caffeoyl-glucosyl-glucoside)-5-glucoside	-
Peo-3-O-5-O-(6-O-coumaroyl)-diglu	771.213	Positive	[M]+	771.21	301.1	Peonidin-3-O-5-O-(6-O-coumaroyl)-diglucoside	-
Peo-3-O-P-hydroxybenzoylsop-5-glu	907.2503	Positive	[M]+	907.25	301.1	Peonidin-3-O-P-hydroxybenzoylsop-5-glucoside	-
Peo-3-O-caf-fer-sop-5-glu	1125.3082	Positive	[M]+	1125.31	301.1	Peonidin-3-O-caffeoyl-feruloyl-sophoroside-5-glucoside	-
Peo-3-O-fer-sop-5-glu	963.2765	Positive	[M]+	963.28	301.1	Peonidin-3-O-ferulylsophoroside-5-glucoside	-
Peo-3-sam-5-glu	757.2191	Positive	[M]+	757.23	301.1	Peonidin-3-O-sambubioside-5-O-glucoside	-
Peo-triglu	787.2291	Positive	[M]+	787.23	301.1	Peonidin-3,5,3'-O-triglucoside	-
Pet-3,5-O-diglu	641.1718	Positive	[M]+	641.2	317.1	Petunidin-3,5-O-diglucoside	-
Pet-3-O-5-O-(6-O-coumaryl)-diglu	787.208	Positive	[M]+	787.21	317.1	Petunidin-3-O-5-O-(6-O-coumaryl)-diglucoside	-
Pet-3-O-gal	479.119	Positive	[M]+	479.1	317.1	Petunidin-3-O-galactoside	-
Pet-3-O-rut	625.1763	Positive	[M]+	625.06	317.1	Petunidin-3-O-rutinoside	-
Pet-3-O-sam	611.1612	Positive	[M]+	611.15	317.1	Petunidin-3-O-sambubioside	-
Pet-3-O-sop	641.1718	Positive	[M]+	641.11	317.1	Petunidin-3-O-sophoroside	-
Pet-3-sam-5-glu	773.214	Positive	[M]+	773.2	317.1	Petunidin-3-O-sambubioside-5-O-glucoside	-
