# Supplementary material for: Novel Insights into Anthocyanin Metabolism and Molecular Characterization of Associated Genes in Sugarcane Rinds Using the Metabolome and Transcriptome
Source: Int J Mol Sci. 2021 Dec 29;23(1):338. doi: 10.3390/ijms23010338 (PMC8745048; doi:10.3390/ijms23010338)
Supplement: Supplementary file 1 [file ijms-23-00338-s001.zip › Supplementary Table S2.xlsx]

## Sheet: Sheet1
		Table S1: Relative amount of different anthocyanins (µg/g) found in the peel of six sugarcane cultivars.
		Serial No.	Compound Name	ROC22	YT71/210	ROC16	F172	F134	YT93/159
		1	Cya-3,5-O-diglu	9.07 ± 2.67	24.87 ± 3.94	0.86 ± .17	1.79 ± 1.05	1.14 ± .82	0.08 ± .02
		2	Cya-3-(6-caf)-glu	1.25 ± .17	1.03 ± .94	0.77 ± .14	0.89 ± 28	0.66 ± .27	0.72 ± .31
		3	Cya-3-O-(6-O-malonyl)-glu	821.3 ± 57.61	1283.3 ± 89.53	361.67 ± 22.48	313.67 ± 39.1	130.0 ± 13.2	10.80 ± 1.34
		4	Cya-3-O-ara	0.02 ± .01	0.09 ± .03	0.04 ± .01	0.03 ± .01	0.01 ± .00	0.01 ± .00
		5	Cya-3-O-glu	409.0 ± 30.89	482.67 ± 29.93	98.00 ± 6.59	190.7 ± 21.63	60.97 ± 9.34	6.43 ± 3.27
		6	Cya-3-O-rut	18.83 ± 3.23	13.20 ± 2.49	0.90 ± .32	0.87 ± .31	2.21 ± 1.02	0.80 ± .23
		7	Cya-3-O-rut-5-O-glu	0.61 ± .12	0.64 ± .12	0.00 ± .00	0.00 ± .00	0.00 ± .00	0.00 ± .00
		8	Cya-3-O-sam	0.15 ±.08	0.19 ± .06	0.01 ± .00	0.01 ± .00	0.01 ± .00	0.00 ± .00
		9	Cya-3-O-sop	2.30 ± .72	4.03 ± 1.47	0.06 ± .01	0.16 ± .09	0.04 ± .01	0.01 ± .00
		10	Cya-3-O-xyl	0.17 ± .02	0.59 ± .18	0.39 ± .05	0.29 ± .16	0.04 ± .01	0.01 ± .00
		11	Del-3-O-(6-O-malonyl)-glu	0.79 ± .04	0.91 ± .27	0.70 ± .16	0.67 ± .39	0.61 ± .21	0.00 ± .00
		12	Del-3-O-gal	0.00 ± .00	0.00 ± .00	0.20 ± .04	0.00 ± .00	0.61 ± .16	0.60 ± .16
		13	Del-3-O-glu	1.25 ± .24	2.11 ± .95	0.79 ± .09	0.79 ± .36	0.71 ± .13	0.65 ± .20
		14	Del-3-O-sop	0.40 ± .11	0.62 ± .21	0.59 ± .11	0.20 ± .04	0.19 ± .78	0.00 ± .00
		15	Mal-3-O-(6-O-malonyl)-glu	0.71 ± .09	0.00 ± .00	0.00 ± .00	0.00 ± .00	0.00 ± .00	0.00 ± .00
		16	Mal-3-O-(coumaryl)-glu	22.67 ± 2.45	9.25 ± 2.01	34.37 ± 4.23	23.30 ± 3.87	15.67 ± 2.12	24.50 ± 6.10
		17	Mal-3-O-5-O-(6-O-coumaroyl)-diglu	0.60 ± .03	0.62 ± .09	0.59 ± .17	0.61 ± .24	0.61 ± .41	0.60 ± .27
		18	Mal-3-O-glu	0.21 ± .01	0.07 ± .02	0.04 ± .01	0.05 ± .02	0.03 ± .00	0.03 ± .00
		19	Mal-3-O-sop	0.61 ± .04	0.73 ± .22	0.92 ± .13	0.71 ± .26	0.64 ± .26	0.66 ± .28
		20	Pel-3,5-O-diglu	0.07 ± .00	0.31 ± .01	0.00 ± .00	0.00 ± .00	0.00 ± .00	0.00 ± .00
		21	Pel-3-(6-p-coumaroyl)-glu	7.15 ± 1.93	7.84 ± 1.92	10.03 ± 1.67	7.62 ± 2.11	8.66 ± 2.83	13.73 ± 2.85
		22	Pel-3-O-(6-O-malonyl)-glu	3.59 ± 1.32	6.04 ± 2.01	1.92 ± .95	1.09 ± .52	0.77 ± .31	0.59 ± .15
		23	Pel-3-O-5-O-(6-O-coumaryl)-diglu	0.00 ± .00	0.00 ± .00	0.59 ± .53	0.59 ± .14	0.00 ± .00	0.58 ± .13
		24	Pel-3-O-ara	0.59 ± .02	0.60 ± .14	0.59 ± .22	0.60 ± .09	0.59 ± .21	0.59 ± .10
		25	Pel-3-O-gal	0.78 ± .04	0.82 ± .19	0.84 ± .12	1.38 ± .67	0.68 ± .16	0.79 ± .31
		26	Pel-3-O-glu	2.53 ± 1.09	5.19 ± 1.24	0.36 ± .08	0.21 ± .15	0.09 ± .03	0.01 ± .00
		27	Pel-3-O-rut	0.89 ± .16	0.86 ± .12	0.00 ± .00	0.00 ± .00	0.39 ± .01	0.58 ± .21
		28	Pel-3-O-rut-5-O-glu	0.59 ± .09	0.59 ± .09	0.59 ± .18	0.59 ± .35	0.59 ± .15	0.60 ± .17
		29	Pel-3-O-sam	0.59 ±.05	0.60 ± .04	0.59 ± .22	0.60 ± .16	0.60 ± .21	0.60 ± .31
		30	Pel-3-O-sop	0.65 ±.10	0.66 ± .07	0.64 ± .14	0.80 ± .23	0.61 ± .17	0.64 ± .15
		31	Peo-3,5-O-diglu	3.08 ± 1.31	3.14 ± 1.64	0.05 ± .03	0.16 ± .08	0.06 ± .02	0.00 ± .00
		32	Peo-3-O-(6-O-malonyl)-glu	69.00 ± 6.31	18.00 ± 3.23	1.90 ± .94	2.13 ± 1.27	1.89 ± .90	0.65 ± .27
		33	Peo-3-O-(6-O-p-coumaryl)-glu	55.17 ± 7.23	38.97 ± 4.98	46.47 ± 5.34	20.60 ± 1.93	24.80 ± 4.23	27.63 ± 3.23
		34	Peo-3-O-ara	0.02 ± .00	0.00 ± .00	0.06 ± .01	0.05 ± .02	0.01 ± .00	0.01 ± .00
		35	Peo-3-O-gal	3.09 ± .86	1.20 ± .89	1.05 ± .83	0.00 ± .00	0.77 ± .26	0.87 ± .95
		36	Peo-3-O-glu	197.0 ± 20.01	68.67 ± 7.22	1.70 ± .89	3.73 ± 1.41	2.19 ± .93	0.11 ± .03
		37	Peo-3-O-rut	3.51 ± 1.02	1.19 ± 1.01	0.59 ± .17	0.00 ± .00	0.60 ± .16	0.00 ± .00
		38	Peo-3-O-sam	0.70 ± .06	0.00 ± .00	0.00 ± .00	0.00 ± .00	0.00 ± .00	0.00 ± .00
		39	Peo-3-O-sop	2.63 ± 1.01	2.01 ± .92	0.00 ± .00	0.72 ± .21	0.00 ± .00	0.00 ± .00
		40	Pet-3-O-(6-O-malonyl)-glu	0.81 ± .07	1.03 ± .80	0.68 ± .29	0.67 ± .17	0.61 ± .11	0.00 ± .00
		41	Pet-3-O-(coumaryl)-glu	0.39 ± .02	0.00 ± .00	0.61 ± .24	0.20 ± .01	0.39 ± .12	0.60 ± .27
		42	Pet-3-O-ara	0.00 ± .00	0.62 ± .30	0.00 ± .00	0.00 ± .00	0.00 ± .00	0.00 ± .00
		43	Pet-3-O-glu	0.69 ± .09	0.97 ± .27	0.26 ± .07	0.18 ± .08	0.14 ± .07	0.14 ± .03
		44	Fla_dihydrokaempferol	0.00 ± .00	0.19 ± .09	0.00 ± .00	0.00 ± .00	0.00 ± .00	0.00 ± .00
		45	Fla_dihydromyricetin	0.62 ± .93	0.00 ± .00	0.00 ± .00	0.00 ± .00	0.00 ± .00	0.00 ± .00
		46	Fla_naringenin	0.88 ± .79	0.39 ± .15	0.79 ± .17	0.23 ± .16	0.12 ± .05	0.07 ± .03
		47	Fla_naringenin-7-O-glu	3.18 ± 1.06	6.33 ± 1.84	8.14 ± 2.65	2.09 ± .93	1.30 ± .91	0.57 ± .18
		48	Fla_quercetin-glu	3.95 ± 1.21	11.99 ± 2.57	1.63 ± .78	1.27 ± .73	0.96 ± .10	0.18 ± .09
		49	Fla_rutin	1.16 ± .98	2.90 ± 1.03	0.23 ± .01	0.28 ± .12	0.48 ± .09	0.28 ± .11
		The values in ± indicates the standard error values (n = 3).
