# Supplementary material for: Novel Insights into Anthocyanin Metabolism and Molecular Characterization of Associated Genes in Sugarcane Rinds Using the Metabolome and Transcriptome
Source: Int J Mol Sci. 2021 Dec 29;23(1):338. doi: 10.3390/ijms23010338 (PMC8745048; doi:10.3390/ijms23010338)
Supplement: Supplementary file 1 [file ijms-23-00338-s001.zip › Supplementary Table S3.xlsx]

## Sheet: Sheet1
Gene ID	KO	ROC22_FPKM	ROC16_FPKM	F134_FPKM	F172_FPKM	YT93/159_FPKM	YT71/210_FPKM
Sspon.004A0027210	K05277|anthocyanidin synthase	13.9431	74.0173	25.1115	2.3375	0.15637	4.39995
Sspon.004B0009741	K13065|shikimate O-hydroxycinnamoyltransferase	25.6412	12.2489	9.9402	16.1047	6.08282	15.9274
Sspon.007A0006570	K09754|5-O-(4-coumaroyl)-D-quinate 3'-monooxygenase	3.1138	7.01576	3.14717	4.17251	0.705065	3.1227
Sspon.007C0005980	K05280|flavonoid 3'-monooxygenase	4.77829	6.18382	25.5518	10.8636	31.3802	12.7665
Sspon.008D0017820	K00588|caffeoyl-CoA O-methyltransferase	2.85283	0.0383533	1.04115	1.14426	0.758194	3.558
Sspon.003B0016100	K13082|bifunctional dihydroflavonol 4-reductase/flavanone 4-reductase	174.635	674.995	219.978	13.6778	0.681972	88.0172
Sspon.004D0012250	K13065|shikimate O-hydroxycinnamoyltransferase	62.7896	27.8355	36.1275	41.0215	20.1776	61.0461
Sspon.008D0017820	K00588|caffeoyl-CoA O-methyltransferase	173.945	156.605	99.3292	128.441	73.561	0.24272
Sspon.001D0014140	K13083|flavonoid 3',5'-hydroxylase	2.80133	0.87681	1.60833	0.626325	0.404231	2.36744
Sspon.005D0001902	K00475|naringenin 3-dioxygenase	0.869872	31.2449	3.18041	0.788884	0	2.47211
Sspon.004A0027210	K05277|anthocyanidin synthase	16.4685	29.101	12.6359	3.46537	0.300307	18.4118
Sspon.004A0027210	K05277|anthocyanidin synthase	83.0662	476.231	69.5932	1.32006	0.136845	33.0459
Sspon.002D0014990	K13065|shikimate O-hydroxycinnamoyltransferase	5.00283	6.68721	2.55042	5.35866	0.715081	3.06824
Sspon.003B0016100	K13082|bifunctional dihydroflavonol 4-reductase/flavanone 4-reductase	90.8795	779.176	340.814	51.4051	3.39502	167.094
Sspon.004A0011760	K05280|flavonoid 3'-monooxygenase	2.99207	5.79658	1.03126	0.187768	0.59793	2.94007
Sspon.004D0003600	K13065|shikimate O-hydroxycinnamoyltransferase	1.1502	0.287179	0.828499	0.307278	0.468328	2.31496
Sspon.005C0000290	K08695|anthocyanidin reductase	0	0.40538	0.488691	0.448811	1.34005	0.19384
Sspon.007C0005930	K05280|flavonoid 3'-monooxygenase	76.6534	71.0708	51.7258	20.4959	6.29761	68.3016
Sspon.006D0018810	K00660|chalcone synthase	1.4868	14.9383	2.73711	0.30366	0	0.407444
Sspon.003D0007910	K09754|5-O-(4-coumaroyl)-D-quinate 3'-monooxygenase	0.294805	1.21863	13.165	0.312833	0.398924	0.2212
Sspon.006D0018870	K00660|chalcone synthase	0.122553	2.39785	0.173967	0.0292695	0	0.0702501
Sspon.003C0013360	K09754|5-O-(4-coumaroyl)-D-quinate 3'-monooxygenase	10.319	50.8731	33.7605	6.54411	2.45805	1.28189
Sspon.006C0007600	K00660|chalcone synthase	0.216653	1.76109	0.604847	0.181482	0	0.0550667
Sspon.006D0018810	K00660|chalcone synthase	2.09495	25.1843	7.19707	1.39287	0.0545606	1.30429
Sspon.007D0024370	K01859|chalcone isomerase	0.916502	11.6276	1.98967	0.595263	0.422759	0.372846
Sspon.005D0023980	K00660|chalcone synthase	5.90928	88.658	2.50543	1.6804	0.038565	0.810064
Sspon.003C0011810	K00487|trans-cinnamate 4-monooxygenase	2.20797	4.66257	4.42867	0.756291	0.97719	0.0478386
Sspon.006D0007480	K13065|shikimate O-hydroxycinnamoyltransferase	1.20549	6.97348	1.92785	3.59337	1.88813	1.12374
Sspon.008C0016000		0	0.294644	9.65177	0.418234	0.0301612	4.34192
Sspon.008D0016080		1.37726	1.65	2.20086	3.30178	0.188946	5.90252
Sspon.008A0016030		0.0948068	0.0960427	0.0340777	0.150458	0	0
Sspon.ctg0371070		2.83539	0.354584	0.494523	2.90766	0.203536	3.99809
Sspon.008C0016000.1		4.02064	36.0397	29.808	0.713186	0.233777	13.9902
Sspon.008D0016080.1		0.0319076	1.97763	0.0340777	0.108662	0	1.12201
Sspon.008C0016000		0.365043	1.02373	0.828689	0.193051	0	0.24469
Sspon.002C0005641		1.38033	0.171809	0	0.34276	1.39864	0.26104
Sspon.002A0005140		0	0.0367554	0	0	0.0524475	0
Sspon.003D0027060		0.160646	0.354435	0.206836	0.290106	0.2304	0.405988
Sspon.004B0013190		3.11317	2.1823	2.14513	3.74938	2.10905	4.09861
Sspon.004C0014490		1.00757	2.0901	1.71921	0.144988	1.43706	0.0405727
Sspon.007B0024070		5.41579	1.68693	1.18685	0.642925	2.57321	0.586227
Sspon.007D0025270		1.95972	0.199648	0.836704	1.00456	2.05403	0.0617536
Sspon.ctg0112050		0.218317	0.844336	0.345224	0.209887	0.0628684	0.153607
Sspon.002D0001490		0.243236	0.041042	0.273636	0.285711	0.0961724	0.261627
Sspon.002C0001271		0.170217	0.101402	0.351724	0.636907	0.345442	0.267838
Sspon.006B0015100 MYB		474.635	103.464	13.6778	119.978	1.63747	704.955
